# Supplementary material for: Revisiting p53 Immunohistochemical Staining and Its Prognostic Implications in Advanced EGFR-Mutated Lung Adenocarcinoma
Source: Cancers (Basel). 2025 Nov 5;17(21):3577. doi: 10.3390/cancers17213577 (PMC12608574; doi:10.3390/cancers17213577)
Supplement: Supplementary file 1 [file cancers-17-03577-s001.zip]

Archive with 1 entries (1 files):
- cancers-3943875-supplementary.pdf
